# Supplementary material for: Lexico-Semantic Influence on Syntactic Processing: An Eye-Tracking Study with Spanish Relative Clauses
Source: Brain Sci. 2023 Feb 26;13(3):409. doi: 10.3390/brainsci13030409 (PMC10046643; doi:10.3390/brainsci13030409)
Supplement: Supplementary file 1 [file brainsci-13-00409-s001.zip]

Archive with 1 entries (1 files):
- brainsci-2219488-supplementary.pdf
